# Supplementary material for: Long noncoding RNA MAPKAPK5-AS1 promotes colorectal cancer progression by cis-regulating the nearby gene MK5 and acting as a let-7f-1-3p sponge
Source: J Exp Clin Cancer Res. 2020 Jul 20;39:139. doi: 10.1186/s13046-020-01633-8 (PMC7370515; doi:10.1186/s13046-020-01633-8)
Supplement: Supplementary file 1 — Additional file 1: Table S1. List of primers and siRNA/shRNA sequences. [file 13046_2020_1633_MOESM1_ESM.xlsx]

## Sheet: Sheet1
Table S1: List of primers and siRNA/shRNA sequences.
primer sequences
	Forward	Reverse
MK5-AS1	5'-GGCGTCGTGAGGTATGGATGTTC-3'	5'-GCTTGACCACTTCTCGGCTGTG-3'
miR-1284	5'-CGCGTCTATACAGACCCTGG-3'	5'-AGTGCAGGGTCCGAGGTATT-3'
let-7f-1-3p	5'-GCGCGCTATACAATCTATTGC-3'	5'- AGTGCAGGGTCCGAGGTATT-3'
MK5	5'-AAAAACTCCGAGATGTGATTGC-3'	5'-GAGTTTGCATTCCCGGTTATAC-3'
SNAI1	5'-TCCAGAGTTTACCTTCCAGCA-3'	5'-CTTTCCCACTGTCCTCATCTG-3'
18S rRNA	5'-CCTGAGAAACGGCTACCACAT-3'	5'-CACCAGACTTGCCCTCCA-3'
GAPDH	5'-CAAGGTCATCCATGACAACTTTG-3'	5'-TCCACCACCCTGTTGCTGTAG-3'
U6	5'-GCTTCGGCAGCACATATACTAAAAT-3'	5'-CGCTTCACGAATTTGCGTGTCAT-3'
RT primer
miR-1284	5'-GTCGTATCCAGTGCAGGGTCCGAGGTATTCGCACTGGATACGACGAAAAG-3'
let-7f-1-3p	5'-GTCGTATCCAGTGCAGGGTCCGAGGTATTCGCACTGGATACGACGGGAAG-3'
SiRNAs
si-MK5-AS1 #1	5'-CGAGAAGUGGUCAAGCUAGAA-3'
si-MK5-AS1 #2	5'-CGUCUUUACAAGGUAGCCGUU-3'
si-MK5-AS1 #3	5'-GGAGUCGGACACACACCUA-3'
si-MK5-AS1 #4	5'-GCUGUAAAGCGCGAUCCAC-3'
si-MK5 #1	5'-CCAGUUAGAGUCUGUGUAA-3'
si-MK5 #2	5'-GCACUUUACAGAGAAGCAA-3'
si-MK5 #3	5'-GGAGUCAGAUCUCAGAGAU-3'
si-c-Jun	5'-GGGUGCCAACUCAUGCUAA-3'
si-negative control	5'-TTCTCCGAACGTGTCACGT-3'
let-7f-1-3p mimics	5'-CUAUACAAUCUAUUGCCUUCCC-3'
let-7f-1-3p inhibitor	5'-GGGAAGGCAAUAGAUUGUAUAG-3'
miR inhibitor NC	5'-CAGUACUUUUGUGUAGUACAA-3'
probe sequence
MK5-AS1	5'-AACATCCATACCTCACGACGCCAAACGGCTACCTT-3'
negative control	5'-AAGGTAGCCGTTTGGCGTCGTGAGGTATGGATGTT-3'
ChIP primers
	Forward	Reverse
Negative SANI1 promoter Control	5'- CGTCCCGTCTCTCCCCCAC-3'	5'-CGTTCCTTCCCTTATCCAGTGTTT-3'
Positive SNAI1 promoter Control	5'-CCCCGCCTCGGAGGAGTC-3'	5'- AGCGCCGCCAACTCCCTTA-3'
SNAI1 promoter	5'-CCTTGAGGCAAAGTCCAAACTC -3'	5'-AAGTGTGCTTTGGTGGGGGA -3'
ShRNAs
sh-MAPKAPK5-AS1	5'-AATTCAAAAAACGAGAAGTGGTCAAGCTAGAATCTCTTGAATTCTAGCTTGACCACTTCTCGCG-3'
sh-MK5	5'-AATTCAAAAAAGCACTTTACAGAGAAGCAATCTCTTGAATTGCTTCTCTGTAAAGTGCG-3'
sh-negative control	5'AATTCAAAAAATTCTCCGAACGTGTCACGTTCTCTTGAAACGTGACACGTTCGGAGAA-3'
